# Supplementary material for: Fisetin Delays Postovulatory Oocyte Aging by Regulating Oxidative Stress and Mitochondrial Function through Sirt1 Pathway
Source: Molecules. 2023 Jul 20;28(14):5533. doi: 10.3390/molecules28145533 (PMC10384696; doi:10.3390/molecules28145533)
Supplement: Supplementary file 1 [file molecules-28-05533-s001.zip]

Archive with 1 entries (1 files):
- molecules-2476663-supplementary.pdf
